# Supplementary material for: Isolation and characterization of the phytopathogenic fungus Ilyonectria liriodendri from persimmon as a new susceptible host
Source: PLoS One. 2025 Dec 26;20(12):e0339616. doi: 10.1371/journal.pone.0339616 (PMC12742776; doi:10.1371/journal.pone.0339616)
Supplement: S1 Table — (XLSX) [file pone.0339616.s003.xlsx]

## Sheet: Microconidia length
		Microconidia length (µm)
	Fungal strain:	Ily1	Ily3	Ily4	Ily5
		7.17	6.93	6.46	8.98
		5.67	13.94	9.37	8.66
		5.51	8.11	10.71	8.11
		6.00	8.98	7.09	8.43
		7.56	8.98	8.43	7.87
		5.59	7.64	6.69	11.50
		5.43	7.48	6.46	8.03
		5.28	8.98	6.69	8.58
		8.82	6.22	7.80	9.37
		8.03	12.05	7.64	9.37
		5.12	7.40	8.19	8.82
		6.85	9.13	6.30	9.45
		6.69	5.51	7.40	10.24
		5.75	5.12	7.95	10.08
		6.38	6.69	9.13	13.07
		7.40	4.25	8.11	8.27
		5.59	8.27	8.82	7.72
		7.17	6.77	7.48	9.84
		4.88	9.53	7.09	10.00
		4.88	15.12	6.38	8.98
		4.88	7.72	11.18	7.80
		5.35	8.27	9.61	7.24
		6.06	7.95	12.44	9.37
		4.72	7.17	8.82	9.69
		5.28	8.03	7.95	9.84

## Sheet: Macroconidia length
			Macroconidia length (µm)
		Fungal strain:	Ily1	Ily3	Ily4	Ily5
			11.5	27.95	39.37	33.31
			9.92	27.95	41.65	29.37
			18.11	34.65	27.56	30.31
			14.88	32.05	37.24	29.76
			15.59	34.57	31.34	23.31
			12.91	28.98	33.86	27.87
			10.39	23.94	24.02	28.82
			9.84	29.92	23.62	20.79
			10.24	29.53	41.1	22.28
			10.39	34.8	37.32	26.14
			11.97	26.3	22.2	35.83
			9.84	36.22	36.46	30.55
			12.6	35.59	28.58	27.56
			18.43	34.72	34.65	35.51
			9.29	25.98	43.31	30.55
			12.91	30.24	40.24	33.94
			10.24	20.47	32.2	25.98
			9.45	20.63	37.4	31.18
			11.34	27.95	34.96	27.01
			15.35	32.05	38.66	31.97
			12.28	30.24	42.2	29.21
			9.69	32.91	39.61	29.37
			9.45	32.52	34.25	35.43
			10.08	31.02	41.81	29.06
			9.84	24.02	37.01	31.5
