# Supplementary material for: Isolation and characterization of the phytopathogenic fungus Ilyonectria liriodendri from persimmon as a new susceptible host
Source: PLoS One. 2025 Dec 26;20(12):e0339616. doi: 10.1371/journal.pone.0339616 (PMC12742776; doi:10.1371/journal.pone.0339616)
Supplement: S2 Table — (XLSX) [file pone.0339616.s004.xlsx]

## Sheet: amlyase activity
	Fungal strain
	Ily1	Ily3	Ily4	Ily5
amylase activity radius (mm)	12.342	13.31	10.82	14.79
	12.758	13.54	10.49	14.93
	13.867	12.02	9.24	14.38

## Sheet: cellulase activity
	Fungal strain
	Ily1	Ily3	Ily4	Ily5
cellulase activity radius (mm)	18.56394	20.86595	18.70724	11.28814
	19.73806	18.30508	17.38059	10.40524
	19.41448	18.67026	17.79661	9.799692

## Sheet: laccase activity
	Fungal strain
	Ily1	Ily3	Ily4	Ily5
laccase activity, mean pigment depth	18.56394	20.86595	18.70724	11.28814
	19.73806	18.30508	17.38059	10.40524
	19.41448	18.67026	17.79661	9.799692
